# Supplementary material for: Association between Galectin Levels and Neurodegenerative Diseases: Systematic Review and Meta-Analysis
Source: Biomolecules. 2022 Jul 31;12(8):1062. doi: 10.3390/biom12081062 (PMC9406080; doi:10.3390/biom12081062)
Supplement: Supplementary file 1 [file biomolecules-12-01062-s001.zip]

Archive with 1 entries (1 files):
- biomolecules-1749140-supplementary.pdf
